# Supplementary material for: Combinatorial Recruitment of CREB, C/EBPβ and c-Jun Determines Activation of Promoters upon Keratinocyte Differentiation
Source: PLoS One. 2013 Nov 7;8(11):e78179. doi: 10.1371/journal.pone.0078179 (PMC3820678; doi:10.1371/journal.pone.0078179)
Supplement: Table S1 — Numbers and fractions of promoters bound by different combinations of transcription factors and induced or repressed by differentiation. Reference groups used to calculate fractions in different groups are also presented. Above row 64 is the data for C/EBPβ, CREB and c-Jun and below row 67 is the data for C/EBPα, CREB and c-Jun. (XLS) [file pone.0078179.s009.xls]

## Sheet: Data
		Data for individual transcription factors											Data for CREB, cJun, C/EBPa
Figure#		All promoters	CREB	C/EBPb	cJun	CREB C/EBPb	CREB cJun	C/EBPb cJun	CREB cJun C/EBPb
	Undiffirentiated TF binding groups	20323	2862	269	334	281	222	89	134
	Bound by RNAP undifferentiated keratinocytes	8578	2543	178	140	271	205	59	126
1A, 4A	Differentiated TF binding groups (reference set for RNAP data fig 1C,4,5A)	20323	1787	1001	149	705	121	152	241
1B, 4A	Differentiated TF binding groups Bound by RNAP	8504	1623	722	65	675	104	116	231
1A	RNAP repressed by differentiation	841	183	67	16	59	9	11	20
1A	RNAP induced by differentiation	797	84	103	9	26	7	30	26
2A	TF binding in differentiated keratinocytes with mRNA data (reference for figure 2A)	17921	1720	945	134	678	116	141	232
2A	mRNA repressed by differentiation	1458	229	102	12	97	10	11	20
2A	mRNA induced by differentiation (also reference for figure 2B)	1326	86	172	15	45	8	43	39
2A	mRNA repressed by A-C/EBP	1186	108	141	14	58	6	31	20
2B	mRNA repressed by A-C/EBP and induced by differentiation	417	20	73	7	16	1	17	9
2A	mRNA repressed by A-Fos	1109	176	36	37	18	14	20	18
2B	mRNA repressed by A-Fos and induced by differentiation	370	33	12	15	4	3	12	2
5A	Methylated promoters (reference for 5B , right)	8801	151	276	67	40	14	82	33
5A	Unmethylated promoters (reference for 5B, left)	11522	1636	725	82	665	107	70	208
5B	Unmethylated promoters where RNAP is repressed by differentiation	736	176	53	11	54	8	8	15
5B	Unmethylated promoters where RNAP is induced by differentiation	700	81	75	7	22	7	16	20
5B	Methylated promoters where RNAP is repressed by differentiation	105	7	14	5	5	1	3	5
5B	Methylated promoters where RNAP is induced by differentiation	97	3	28	2	4	0	14	6
5C	Methylated promoters with mRNA data (reference for 5C, right)	6871	131	249	56	35	10	73	28
5C	Unmethylated promoters with mRNA data (reference for 5C, left)	11050	1589	696	78	643	106	68	204
5C	Unmethylated promoters where mRNA is repressed by differentiation	1157	225	77	7	91	9	4	18
5C	Unmethylated promoters where mRNA is induced by differentiation	877	81	105	12	36	8	20	32
5C	Methylated promoters where mRNA is repressed by differentiation	301	4	25	5	6	1	7	2
5C	Methylated promoters where mRNA is induced by differentiation	449	5	67	3	9	0	23	7
Suppl fig 3	H3K9 acetylation reduced by differentiation	422	51	47	11	19	1	8	1
Suppl fig 3	H3K9 acetylation induced by differentiation	800	102	106	11	38	12	27	43
Suppl fig 7	mRNA repressed by 5-AZA	357	25	50	8	16	2	10	10
Suppl fig 7	mRNA induced by 5-AZA	353	20	34	9	8	2	5	4
6	promoter containig motifs CRE C/EBPb	1342	307	19	17	43	17	7	8
6	promoter containig motifs CRE TRE	2308	447	17	51	29	55	11	24
6	promoter containig motifs TRE C/EBPb	3296	298	68	71	66	26	26	34
6	promoter containig motifs CRE C/EBPb TRE	1891	337	39	44	40	37	14	31
	data for figures
	Promoters where RNAP is bound	0.422083	0.888539	0.66171	0.419162	0.964413	0.923423	0.662921	0.940299
	Promoters where RNAP is bound in diiferentiated keratinocytes	0.418442	0.908226	0.721279	0.436242	0.957447	0.859504	0.763158	0.958506
1C	Promoters where RNAP binding is repressed by differentiation	0.0413817	0.102406	0.0669331	0.107383	0.0836879	0.0743802	0.0723684	0.0829876
1C	Promoters where RNAP induced by differentiation	0.0392167	0.0470062	0.102897	0.0604027	0.0368794	0.0578512	0.197368	0.107884
1C	mRNA is repressed by differentiation	0.0813571	0.13314	0.107937	0.0895522	0.143068	0.0862069	0.0780142	0.0862069
1C	mRNA is induced by differentiation	0.0739914	0.05	0.182011	0.11194	0.0663717	0.0689655	0.304965	0.168103
2	mRNA is repressed by A-C/EBP	0.0661793	0.0627907	0.149206	0.104478	0.0855457	0.0517241	0.219858	0.0862069
2b	mRNA is repressed by A-C/EBP and induced by differentiation	0.31448	0.232558	0.424419	0.466667	0.355556	0.125	0.395349	0.230769
4B	mRNA is repressed by A-Fos	0.0618827	0.102326	0.0380952	0.276119	0.0265487	0.12069	0.141844	0.0775862
4B	mRNA is repressed by A-Fos and induced by differentiation	0.279035	0.383721	0.0697674	1	0.0888889	0.375	0.27907	0.0512821
5	Methylated promoters	0.433056	0.0844992	0.275724	0.449664	0.0567376	0.115702	0.539474	0.136929
5B	Unmethylated promoters where RNAP is repressed by differentiation	0.0638778	0.107579	0.0731034	0.134146	0.081203	0.0747664	0.114286	0.0721154
5B	Unmethylated promoters where RNAP is induced by differentiation	0.0607533	0.049511	0.103448	0.0853659	0.0330827	0.0654206	0.228571	0.0961538
5B	Methylated promoters where RNAP is repressed by differentiation	0.0119305	0.0463576	0.0507246	0.0746269	0.125	0.0714286	0.0365854	0.151515
5B	Methylated promoters where RNAP is induced by differentiation	0.0110215	0.0198675	0.101449	0.0298507	0.1	0	0.170732	0.181818
5D	Unmethylated promoters where mRNA is repressed by differentiation	0.104706	0.141598	0.110632	0.0897436	0.141524	0.0849057	0.0588235	0.0882353
5D	Unmethylated promoters where mRNA is induced by differentiation	0.0793665	0.0509755	0.150862	0.153846	0.0559876	0.0754717	0.294118	0.156863
5D	Methylated promoters where mRNA is repressed by differentiation	0.0438073	0.0305344	0.100402	0.0892857	0.171429	0.1	0.0958904	0.0714286
5D	Methylated promoters where mRNA is induced by differentiation	0.0653471	0.0381679	0.269076	0.0535714	0.257143	0	0.315068	0.25
Suppl fig 2	H3K9 acetylation is reduced by differentiation	0.0207595	0.0285395	0.046953	0.0738255	0.0269504	0.00826446	0.0526316	0.00414938
Suppl fig 2	H3K9 acetylation is induced by differentiation	0.0393546	0.0570789	0.105894	0.0738255	0.0539007	0.0991736	0.177632	0.178423
Suppl fig 7	mRNA repressed by 5-AZA	0.0199208	0.0145349	0.0529101	0.0597015	0.0235988	0.0172414	0.070922	0.0431034
Suppl fig 7	mRNA induced by 5-AZA	0.0196976	0.0116279	0.0359788	0.0671642	0.0117994	0.0172414	0.035461	0.0172414
6	Enrichment of promoter containig motifs CRE C/EBP	1	1.62444	1.06964	0.770793	2.31738	1.15966	1.19109	0.904108
6	Enrichment of promoter containig motifs CRE TRE	1	1.37528	0.556479	1.34455	0.908748	2.18153	1.08832	1.5771
6	Enrichment of promoter containig motifs TRE C/EBP	1	0.642018	1.55868	1.31073	1.44823	0.722139	1.80129	1.5645
6	Enrichment of promoter containig motifs CRE C/EBP TRE	1	1.26548	1.55815	1.4158	1.52985	1.7912	1.69057	2.4863
	Data for promoters bound by CREB, cJun, C/EBPa	All promoters	CREB	C/EBPa	cJun	CREB C/EBPb	CREB cJun	C/EBPb cJun	CREB cJun C/EBPb
Suppl 8B,C	Diffirentiated TF binding groups CEBPa, reference 6c	20323	2330	440	247	162	294	54	68
Suppl 8C	RNAP repressed by differentiation	841	228	22	23	14	26	4	3
Suppl 8C	RNAP induced by differentiation	797	103	17	24	7	24	15	9
Suppl 8	TF binding in differentiated keratinocytes with mRNA data reference for Suppl 6 D,E,F	17921	2244	378	224	154	283	51	65
Suppl 8D	mRNA repressed by differentiation	1458	302	37	20	24	27	3	3
Suppl 8D	mRNAP induced by differentiation	1326	123	35	42	8	37	16	10
Suppl 8E	Repressed by A-C/EBP	1186	89	23	24	6	11	10	4
Suppl 8F	Repressed by A-Fos	1109	135	26	33	7	23	10	6
Suppl 8C	RNAP repressed by differentiation	0.0413817	0.0978541	0.05	0.0931174	0.0864198	0.0884354	0.0740741	0.0441176
Suppl 8C	RNAP induced by differentiation	0.0392167	0.044206	0.0386364	0.097166	0.0432099	0.0816327	0.277778	0.132353
Suppl 8D	mRNA repressed by differentiation	0.0813571	0.134581	0.0978836	0.0892857	0.155844	0.0954064	0.0588235	0.0461538
Suppl 8D	mRNAP induced by differentiation	0.0739914	0.0548128	0.0925926	0.1875	0.0519481	0.130742	0.313725	0.153846
Suppl 8E	Repressed by A-C/EBP	0.0661793	0.0396613	0.0608466	0.107143	0.038961	0.0388693	0.196078	0.0615385
Suppl 8F	Repressed by A-Fos	0.0618827	0.0601604	0.0687831	0.147321	0.0454545	0.0812721	0.196078	0.0923077
